# Supplementary material for: Response of Escherichia coli minimal ter operon to UVC and auto-aggregation: pilot study
Source: PeerJ. 2021 May 12;9:e11197. doi: 10.7717/peerj.11197 (PMC8123226; doi:10.7717/peerj.11197)
Supplement: Data S1 — All data for statistical analysis with GraphPad Prism 6.0 software were repeated using four independent experiments. [file peerj-09-11197-s001.csv]

control	Te-R
4,	18,
9,	23,
2,	15,
1,	25,
