# Supplementary material for: Response of Escherichia coli minimal ter operon to UVC and auto-aggregation: pilot study
Source: PeerJ. 2021 May 12;9:e11197. doi: 10.7717/peerj.11197 (PMC8123226; doi:10.7717/peerj.11197)
Supplement: Data S2 — The first six tables show the optical density (OD570nm) values of the samples (pure LB medium, Ter-negative (control) and Ter-positive (Te-R)) measured at six different days. The results were representative of six independent experiments performed in technical sixplicates (n=6). The following table shows the difference between averages of control and LB medium or the difference between averages of Te-R and LB medium. Results from Supplemental raw data 2 were used for unpaired t-test of biofilm formation. [file peerj-09-11197-s002.xlsx]

## Sheet: Hárok1
	OD 570nm
1 day	LB medium	control	Te-R
measurment 1	0.110662	0.231926	0.126561
measurment 2	0.101281	0.229162	0.130605
measurment 3	0.107457	0.229137	0.1327
measurment 4	0.102271	0.262247	0.130102
measurment 5	0.0888418	0.318415	0.110772
measurment 6	0.0924556	0.250651	0.118044
average	0.100495	0.25359	0.124797
stdev	0.00843846	0.034496	0.0085994
2 day	LB medium	control	Te-R
measurment 1	0.104172	0.212229	0.14686
measurment 2	0.139694	0.204897	0.127195
measurment 3	0.174639	0.289354	0.11415
measurment 4	0.12653	0.29451	0.17499
measurment 5	0.199491	0.267893	0.13151
measurment 6	0.151401	0.355759	0.14995
average	0.149321	0.270774	0.140776
stdev	0.0340966	0.0564033	0.0213121
3 day	LB medium	control	Te-R
measurment 1	0.120664	0.297048	0.1597
measurment 2	0.194349	0.338449	0.14796
measurment 3	0.181077	0.233264	0.225004
measurment 4	0.140193	0.27895	0.147396
measurment 5	0.125073	0.331701	0.15949
measurment 6	0.160688	0.236467	0.211793
average	0.153674	0.28598	0.175224
stdev	0.0301463	0.0452677	0.0341222
4 day	LB medium	control	Te-R
measurment 1	0.105232	0.256894	0.105689
measurment 2	0.107394	0.232658	0.146785
measurment 3	0.103658	0.216589	0.121741
measurment 4	0.112567	0.245614	0.112594
measurment 5	0.104698	0.254112	0.157426
measurment 6	0.113634	0.220568	0.112876
average	0.107864	0.237739	0.126185
stdev	0.00424908	0.0171172	0.0209859
5 day	LB medium	control	Te-R
measurment 1	0.103598	0.221584	0.114678
measurment 2	0.121569	0.241684	0.189467
measurment 3	0.105678	0.275986	0.156472
measurment 4	0.115697	0.256124	0.172456
measurment 5	0.109564	0.299476	0.135648
measurment 6	0.113648	0.257641	0.121467
average	0.111626	0.258749	0.148365
stdev	0.00668736	0.026968	0.0295144
6 day	LB medium	control	Te-R
measurment 1	0.111925	0.303154	0.186478
measurment 2	0.125698	0.299465	0.124617
measurment 3	0.106894	0.264872	0.174326
measurment 4	0.109925	0.277164	0.151487
measurment 5	0.114698	0.312481	0.206851
measurment 6	0.12347	0.274689	0.175478
average	0.115435	0.288637	0.169873
stdev	0.00756389	0.0189075	0.0285674
	data used for unpaired t-test
	control-LB medium	Te-R - LB medium
average _1 day	0.153095	0.0243026
average _2 day	0.121452	-0.00854533
average _3 day	0.132306	0.0215498
average _4 day	0.129875	0.0183213
average _5 day	0.147124	0.036739
average _6 day	0.173202	0.0544378
