# Supplementary material for: Response of Escherichia coli minimal ter operon to UVC and auto-aggregation: pilot study
Source: PeerJ. 2021 May 12;9:e11197. doi: 10.7717/peerj.11197 (PMC8123226; doi:10.7717/peerj.11197)
Supplement: Data S3 — The first three tables show the optical density (OD570nm) values of the samples (pure LB medium and Cronobacter malonaticus) measured at three different days. The results were representative of three independent experiments performed in technical sixplicates (n = 6). The following table shows the difference between averages of Cronobacter malonaticus and LB medium. Results from Cronobacter malonaticus were used for one-way ANOVA test of biofilm formation. [file peerj-09-11197-s003.xlsx]

## Sheet: Hárok1
	OD 570nm
4 day	LB medium	Cronobacter malonaticus
measurment 1	0.105232	5.95687
measurment 2	0.107394	6
measurment 3	0.103658	5.85897
measurment 4	0.112567	6
measurment 5	0.104698	6
measurment 6	0.113634	5.97589
average	0.107864	5.96529
stdev	0.00424908	0.0549573
5 day	LB medium	Cronobacter malonaticus
measurment 1	0.103598	6
measurment 2	0.121569	5.98226
measurment 3	0.105678	5.96173
measurment 4	0.115697	6
measurment 5	0.109564	6
measurment 6	0.113648	5.78426
average	0.111626	5.95471
stdev	0.00668736	0.0848705
6 day	LB medium	Cronobacter malonaticus
measurment 1	0.111925	6
measurment 2	0.125698	5.87426
measurment 3	0.106894	6
measurment 4	0.109925	5.92647
measurment 5	0.114698	5.99624
measurment 6	0.12347	6
average	0.115435	5.96616
stdev	0.00756389	0.0535932
	data used for one-way ANOVA
	C. malonaticus-LB medium
average _4 day	5.85742
average _5 day	5.84308
average _6 day	5.85073
