# Supplementary material for: Response of Escherichia coli minimal ter operon to UVC and auto-aggregation: pilot study
Source: PeerJ. 2021 May 12;9:e11197. doi: 10.7717/peerj.11197 (PMC8123226; doi:10.7717/peerj.11197)
Supplement: Data S4 — The first four tables show the optical density (OD600nm) values of the samples (PBS, Ter-negative (control) and Ter-positive (Te-R)) measured at two different days. The results were representative of two independent experiments performed in technical triplicates (n=3). The following table shows the difference between averages of control and PBS or the difference between averages of Te-R and PBS. The auto-aggregation percentage was determined as [(A0-A1)/A0] ×100 where A0 represents the absorbance of the culture at 0 h and A1 represents the absorbance of the culture after 24 h. [file peerj-09-11197-s004.xlsx]

## Sheet: Hárok1
1 day	OD 600nm
A0	PBS	control	Te-R
measurment 1	0.053692	0.523495	0.512986
measurment 2	0.045922	0.502741	0.511429
measurment 3	0.058658	0.526431	0.503694
average	0.0527573	0.517556	0.50937
stdev	0.00641924	0.0129136	0.00497654
1 day
A1	PBS	control	Te-R
measurment 1	0.050189	0.169584	0.065398
measurment 2	0.051258	0.195821	0.052569
measurment 3	0.052194	0.213934	0.076951
average	0.0512137	0.193113	0.0649727
stdev	0.00100323	0.0222987	0.0121966
2 day	OD 600nm
A0	PBS	control	Te-R
measurment 4	0.047235	0.511689	0.509256
measurment 5	0.067992	0.536981	0.517954
measurment 6	0.04894	0.506597	0.498791
average	0.0547223	0.518422	0.508667
stdev	0.0115234	0.0162727	0.00959507
2 day
A1	PBS	control	Te-R
measurment 4	0.0461921	0.17001	0.0794508
measurment 5	0.0484361	0.20328	0.042647
measurment 6	0.048913	0.193388	0.0870019
average	0.0478471	0.188893	0.0696999
stdev	0.00145294	0.0170845	0.0237308
	control - PBS	Te-R - PBS
average_ A0_1 day	0.464798	0.456612
average_ A0_2 day	0.4637	0.453945
average A0	0.464249	0.455279
stdev	0.000776639	0.00188633
	control - PBS	Te-R - PBS
average_ A1_1 day	0.141899	0.013759
average_ A1_2 day	0.141046	0.0218528
average A1	0.141472	0.0178059
stdev	0.000603681	0.0057232
	control-PBS	Te-R - PBS
auto-aggregation %	69.5266	96.089
